# Supplementary material for: Phenyl Bis-Sulfonamide Keap1-Nrf2 Protein–Protein Interaction Inhibitors with an Alternative Binding Mode
Source: J Med Chem. 2022 May 12;65(10):7380–98. doi: 10.1021/acs.jmedchem.2c00457 (PMC9150106; doi:10.1021/acs.jmedchem.2c00457)
Supplement: Supplementary file 2 — jm2c00457_si_002.csv [file jm2c00457_si_002.csv]

Compound	SMILES	FP IC50 (μM) or % inhibition at 100 µM	DSF dTi (°C)	ITC Kd (μM)	NQO1 induction at 10 µM
4	O=S(N(CC(O)=O)C1=CC=C(N(CC(O)=O)S(=O)(C2=CC=C(OC)C=C2)=O)C3=C1C=CC=C3)(C4=CC=C(OC)C=C4)=O	-	20	0.039 ±0.010	-
10	COC1=CC(N(CC(O)=O)S(=O)(C2=CC=C(OC)C=C2)=O)=CC=C1N(CC(O)=O)S(=O)(C3=CC=C(OC)C=C3)=O	1.84 ±0.22	2.4 ±0.3	-	0.94 ±0.13
11	O=S(N(CC(O)=O)C1=CC=C(N(CC(O)=O)S(=O)(C2=CC=C(OC)C=C2)=O)C=C1OCC3=CC=CC=C3)(C4=CC=C(OC)C=C4)=O	0.815 ±0.060	3.3 ±0.4	0.500 ±0.057	1.65 ±0.22
31	CCOC1=CC(N(CC(O)=O)S(=O)(C2=CC=C(OC)C=C2)=O)=CC=C1N(CC(O)=O)S(=O)(C3=CC=C(OC)C=C3)=O	0.677 ±0.059	2.4 ±0.3	0.429 ±0.061	1.66 ±0.08
32	CCCCOC1=CC(N(CC(O)=O)S(=O)(C2=CC=C(OC)C=C2)=O)=CC=C1N(CC(O)=O)S(=O)(C3=CC=C(OC)C=C3)=O	0.575 ±0.072	3.1 ±0.2	0.450 ±0.039	1.71 ±0.09
33	O=S(N(CC(O)=O)C1=CC=C(N(CC(O)=O)S(=O)(C2=CC=C(OC)C=C2)=O)C=C1OC3=CC=CC=C3)(C4=CC=C(OC)C=C4)=O	1.50 ±0.22	3.1 ±0.4	-	0.92 ±0.11
34	O=S(N(CC(O)=O)C1=CC=C(N(CC(O)=O)S(=O)(C2=CC=C(OC)C=C2)=O)C=C1C3=CC=CC=C3)(C4=CC=C(OC)C=C4)=O	51%	0.2 ±0.3	-	1.08 ±0.04
36	CCCOC1=CC(N(CC(O)=O)S(=O)(C2=CC=C(OC)C=C2)=O)=CC=C1N(CC(O)=O)S(=O)(C3=CC=C(OC)C=C3)=O	1.19 ±0.23	2.9 ±0.2	0.638 ±0.68	1.29 ±0.22
37	CC(OC1=CC(N(CC(O)=O)S(=O)(C2=CC=C(OC)C=C2)=O)=CC=C1N(CC(O)=O)S(=O)(C3=CC=C(OC)C=C3)=O)C	< 25%	0.1 ±0.3	-	1.09 ±0.07
38	COC1=CC(COC2=CC(N(CC(O)=O)S(=O)(C3=CC=C(OC)C=C3)=O)=CC=C2N(CC(O)=O)S(=O)(C4=CC=C(OC)C=C4)=O)=CC=C1	0.805 ±0.021	3.4 ±0.3	0.541 ±0.055	1.84 ±0.05
39	OC1=CC(N(CC(O)=O)S(=O)(C2=CC=C(OC)C=C2)=O)=CC=C1N(CC(O)=O)S(=O)(C3=CC=C(OC)C=C3)=O	1.11 ±0.32	1.2 ±0.3	-	1.00 ±0.06
40	O=S(N(CC(N)=O)C1=CC=C(N(CC(N)=O)S(=O)(C2=CC=C(OC)C=C2)=O)C=C1OCC3=CC=CC=C3)(C4=CC=C(OC)C=C4)=O	< 25%	-	-	1.19 ±0.07
41	O=S(C1=CC=C(OC)C=C1)(N(C2=CC=C(N(CC#N)S(C3=CC=C(OC)C=C3)(=O)=O)C=C2OCC4=CC=CC=C4)CC#N)=O	< 25%	0.1 ±0.2	-	1.02 ±0.05
42	O=S(C1=CC=C(OC)C=C1)(N(C2=CC=C(N(CC3=NNN=N3)S(C4=CC=C(OC)C=C4)(=O)=O)C=C2OCC5=CC=CC=C5)CC6=NNN=N6)=O	37%	-	-	1.06 ±0.10
51	O=S(C1=CC=C(OC)C=C1)(N(C2=CC=C(N(CC3=NNN=N3)S(C4=CC=C(OC)C=C4)(=O)=O)C=C2OCC5=CC=CC=C5)CC(O)=O)=O	2.93 ±0.33	-	-	1.06 ±0.04
52	O=S(C1=CC=C(OC)C=C1)(N(C2=CC=C(N(CC(O)=O)S(C3=CC=C(OC)C=C3)(=O)=O)C=C2OCC4=CC=CC=C4)CC5=NNN=N5)=O	56%	-	-	1.10 ±0.04
58	O=C(C1=CC(N(CC(O)=O)S(=O)(C2=CC=C(OC)C=C2)=O)=CC(N(CC(O)=O)S(=O)(C3=CC=C(OC)C=C3)=O)=C1)NC4=CC=CC=C4	54%	-	-	0.82 ±0.34
12	O=C(C1=CC(N(CC(O)=O)S(=O)(C2=CC=C(OC)C=C2)=O)=CC(N(CC(O)=O)S(=O)(C3=CC=C(OC)C=C3)=O)=C1)NCC	< 25%	-	-	1.17 ±0.14
59	O=C(C1=CC(N(CC(O)=O)S(=O)(C2=CC=C(OC)C=C2)=O)=CC(N(CC(O)=O)S(=O)(C3=CC=C(OC)C=C3)=O)=C1)NCC4=CC=CC=C4	42%	-	-	1.21 ±0.11
60	O=C(C1=CC(N(CC(N)=O)S(=O)(C2=CC=C(OC)C=C2)=O)=CC(N(CC(N)=O)S(=O)(C3=CC=C(OC)C=C3)=O)=C1)NCC4=CC=CC=C4	< 25%	-	-	1.26 ±0.07
61	O=C(C1=CC(N(CC#N)S(=O)(C2=CC=C(OC)C=C2)=O)=CC(N(CC#N)S(=O)(C3=CC=C(OC)C=C3)=O)=C1)NCC4=CC=CC=C4	< 25%	-	-	0.98 ±0.14
